# Supplementary material for: Urban–Rural Disparities in the Magnitude and Determinants of Stunting among Children under Five in Tanzania: Based on Tanzania Demographic and Health Surveys 1991–2016
Source: Int J Environ Res Public Health. 2021 May 13;18(10):5184. doi: 10.3390/ijerph18105184 (PMC8153115; doi:10.3390/ijerph18105184)
Supplement: Supplementary file 1 [file ijerph-18-05184-s001.zip]

Archive with 1 entries (1 files):
- ijerph-1206656-supplementary.pdf
